# Supplementary material for: Serum and aqueous humor adiponectin levels correlate with diabetic retinopathy development and progression
Source: PLoS One. 2021 Nov 15;16(11):e0259683. doi: 10.1371/journal.pone.0259683 (PMC8592425; doi:10.1371/journal.pone.0259683)
Supplement: S1 Data — (XLSX) [file pone.0259683.s001.xlsx]

## Sheet: Sheet1
sex	age	DM X= None *year	HTN	HT X= none *year	side 1= Rt 2= Lt	0=no DM 1=No DMR 2=mild 3=moderate 4=severe 5=PRP	0= no DM 1=no DR 2=DR	BMI	UCVA	BCVA	logMAR transform	IOP	Axial Length	ACD	Hb A1C	Abumin	HDL	LDL	TG	Statin no :0 yes:1	CRP	BUN	Cr	AST	ALT	Serum ESAM [pg/ml]	log serum ESAM	Serum ICAM-1/CD54 [pg/ml]	log serum ICAM1	Serum IL-10 [pg/ml]	Serum IL-2 [pg/ml]	Serum IL-4 [pg/ml]	Serum IL-5 [pg/ml]	Serum IL-6 [pg/ml]	Serum IL-8/CXCL8 [pg/ml]	Serum Leptin/OB [pg/ml]	LOG Serum Leptin	Serum Pentraxin 3/TSG-14 [pg/ml]	LOG Serum Pentraxin 3	Serum VCAM-1/CD106 [pg/ml]	Log serum VCAM1	Serum VEGF [pg/ml]	LOGSerum VEGF	Serum adiponectin [pg/ml]	LOG Serum adiponectin	aqueous humor Adiponectin/Arcp30 [pg/ml]	LOG aqueous humor Adiponectin	aqueous humor Angiopoietin-1 [pg/ml]	aqueous humor C-Reactive Protein/CRP [pg/ml]
0	80	0	0	0	2	1	0	29.3	0.4	1	0	16	23.12	2.94	5.6	4.4	40	146	169	0	5.53	17.3	1.53	20	19	4583.57	3.6612	358574	5.55458	0.82	0	0	14.75	5.19	13.45	23793.3	4.37645	1735.72	3.23948	1.49151e+06	6.17363	86.65	1.93777	3.46853e+06	6.54015	2671.93	3.42683	30.61	11859.6
0	61	0	0	0	1	1	0	23.94	0.5	1	0	19	25.04	3.3	5.5	4.6	69	169	180	1	0.25	14.9	1.04	72	78	3928.92	3.59427	689558	5.83857	1.08	0	40.41	9.72	4.19	10.21	7142.06	3.85382	581.48	2.76453	1.11955e+06	6.04904	78.04	1.89232	4.02263e+06	6.60451	4367.95	3.64028	50.07	757.57
0	73	0	0	0	2	1	0	22.95	0.15	1	0	16	23.1	3.08	7.2	3.9	30	115	222	0	1.24	12.6	1.21	19	17	3553.5	3.55066	377626	5.57706	1.2	0	0	4.68	4.19	12.67	2330.69	3.36748	492.17	2.69212	561769	5.74956	20.42	1.31006	2.19221e+06	6.34088	2037.5	3.3091	13.18	3314.86
1	76	0	1	10	1	1	0	26.65	0.4	0.9	0.0457575	15	23.5	3.02	6.1	4.5	42	71	126	0	1.24	17.3	0.99	39	35	3080.13	3.48857	145899	5.16405	1.46	0	0	14.75	4.19	14.71	16375.1	4.21418	532.05	2.72595	1.09562e+06	6.03966	38.4	1.58433	2.41923e+06	6.38368	1458.84	3.16401	2.45	2554.38
0	74	0	1	18	2	1	0	25.53	0.5	0.9	0.0457575	11	24.27	2.93	5.9	3.8	69	121	103	0	0.29	16.6	0.77	22	12	2560.76	3.40837	215474	5.33339	1.08	0	0	5.46	3.54	12.1	2823.54	3.45079	512.15	2.7094	700109	5.84517	95.55	1.98023	3.76982e+06	6.57632	2598.01	3.41464	9.76	746.62
0	65	0	1	11	1	1	0	26.67	0.04	0.9	0.0457575	14	23.6	2.95	5.7	4.1	41	139	174	0	0.92	12.2	0.95	29	34	5670.51	3.75362	475685	5.67732	1.08	0	0	6.9	4.19	8.54	8966	3.9526	1068.11	3.02862	1.0681e+06	6.02861	69.3	1.84073	2.40154e+06	6.38049	1292.02	3.11127	9.99	1822.67
0	86	0	1	15	1	1	0	31.17	0.9	0.9	0.0457575	18	23.87	3.04	5.2	4.7	36	88	157	0	0.54	17.8	1.26	24	32	9351.91	3.9709	147971	5.17018	0.04	0	0	1.72	4.52	13.54	4882.18	3.68861	1030.77	3.01316	1.166e+06	6.0667	65.51	1.81631	2.10269e+06	6.32277	2159.31	3.33431	43.68	955.8
0	77	0	0	0	1	1	0	23.24	0.4	0.9	0.0457575	16	24.33	3.4	5.9	4.5	41	71	99	0	2.66	16.7	0.97	17	18	2592.41	3.4137	997685	5.99899	2.08	0	70.47	4.68	6.2	8.35	2179.76	3.33841	1771.75	3.2484	916759	5.96225	60.4	1.78104	2.85095e+06	6.45499	5312.17	3.72527	30.61	8036.35
0	77	0	0	0	2	1	0	23.87	0.2	1	0	20	23.21	3.38	6.5	3.7	52	55	172	0	2.09	20.7	0.95	19	17	3449.93	3.53781	529731	5.72406	1.33	0	0	8.83	4.19	9.83	14171.8	4.15143	679.15	2.83197	2.28995e+06	6.35983	154.1	2.1878	2.38203e+06	6.37695	1512.16	3.1796	2.45	2257.8
0	71	0	0	0	1	1	0	26.99	0.4	0.8	0.09691	10	23.73	3.03	5	3.9	43	54	166	0	0.5	23.5	1.16	27	21	4176.87	3.62085	784700	5.8947	1.33	0	12.29	10.3	4.52	7.81	13398.1	4.12704	1151.75	3.06136	1.41874e+06	6.1519	56.1	1.74896	2.64946e+06	6.42316	5903.9	3.77114	36.76	4672.55
1	74	0	1	6	2	1	0	23.34	0.4	1	0	15	23.54	3.46	5.6	4.5	38	90	150	0	1.32	20.9	0.94	30	28	4400.35	3.64349	205630	5.31309	1.58	0	0	16.19	3.87	7.26	22264.5	4.34761	119.9	2.07882	1.23242e+06	6.09076	186.04	2.26961	4.02368e+06	6.60462	1099.13	3.04105	0	1416.82
0	74	0	1	50	1	1	0	21.16	0.5	1	0	15	24.05	3.29	6.2	4.4	40	83	136	0	1.75	16.5	0.88	18	20	2416.1	3.38311	367826	5.56564	0.44	0	29.44	2.87	3.54	10.58	1707.01	3.23224	188.72	2.27582	1.24403e+06	6.09483	90.31	1.95574	2.46059e+06	6.39104	315.75	2.49934	17.06	40.31
0	59	0	0	0	1	1	0	24.54	0.7	0.8	0.09691	15	24.51	3.56	5.3	4.1	60	87	82	1	0.51	21.2	0.96	80	87	1960.48	3.29236	218057	5.33857	1.33	0	0	3.82	4.19	7.53	1206.45	3.08151	210.91	2.3241	1.29244e+06	6.11141	20.42	1.31006	3.38503e+06	6.52956	2575.3	3.41083	20.3	1232.06
1	77	0	1	5	2	1	0	24.52	0.5	0.9	0.0457575	17	24.96	3.28	5.8	4.5	42	87	95	0	0.21	15.1	0.8	17	14	1912.09	3.28151	249852	5.39768	0.44	0	0	14.01	3.87	7.08	14484.4	4.1609	39.5	1.5966	1.38449e+06	6.14129	16.91	1.22814	3.23895e+06	6.5104	2059.51	3.31376	40.36	437.33
0	72	0	1	20	1	1	0	21.01	0.5	1	0	12	24.19	2.91	5.6	4.3	41	132	120	0	0.3	18.8	0.93	26	24	2520.78	3.40153	160512	5.20551	0.56	0	0	3.36	4.19	12.1	948.64	2.9771	31.08	1.49248	1.4461e+06	6.1602	46.48	1.66727	2.07173e+06	6.31633	1189.93	3.07552	16.53	501.89
0	68	0	1	8	2	1	0	23.37	0.1	0.9	0.0457575	13	22.24	3.12	6.3	4	59	64	88	1	0.28	18.6	1.07	23	12	2613.54	3.41723	1.53094e+06	6.18496	1.58	0	64.05	9.72	4.19	8.45	6678.06	3.82465	1271.76	3.10441	1.48908e+06	6.17292	75.98	1.8807	3.04454e+06	6.48352	970.78	2.98712	17.06	485.56
0	84	0	0	0	1	1	0	25.91	0.7	0.9	0.0457575	14	24.1	2.83	5.9	3.9	38	76	146	1	0.44	36.6	1.7	20	16	6813.79	3.83339	60775.5	4.78373	0.82	0	22.36	10.01	4.19	8.72	3960.37	3.59774	39.5	1.5966	1.51602e+06	6.18071	17.41	1.2408	5.93833e+06	6.77366	6951.75	3.84209	3.46	3905.54
1	72	0	1	11	2	1	0	32.46	0.7	0.8	0.09691	13	22.65	3.04	6	4	61	91	136	0	3.77	16.6	0.57	21	24	1633.08	3.21301	160190	5.20464	0.82	0	0	21.06	4.52	12.29	36598	4.56346	188.72	2.27582	972503	5.98789	48.25	1.6835	2.69016e+06	6.42978	732.86	2.86502	13.56	4159.9
0	78	0	0	0	2	1	0	25.91	0.3	1	0	14	24.71	3.96	5.8	3.7	30	113	161	0	0.51	12.9	0.95	14	14	2600.86	3.41512	474597	5.67632	1.33	0	0	6.2	4.03	6.01	3334.37	3.52301	243.68	2.38682	1.04758e+06	6.02019	143.14	2.15576	2.44653e+06	6.38855	1680.12	3.22534	17.99	1023.29
0	73	0	0	0	1	1	0	25.31	0.1	0.2	0.69897	12	24.01	2.53	5.8	4	48	142	146	0	1.15	16.3	0.96	25	29	2391.09	3.3786	273193	5.43647	0.82	0	0	5.84	3.87	5.23	4351.06	3.6386	143.29	2.15622	1.53799e+06	6.18695	16.4	1.21484	2.16965e+06	6.33639	14754.9	4.16894	32.32	20034.7
0	72	0	1	3	1	1	0	24.16	0.2	1	0	13	24.33	3.04	5.5	4	79	72	94	1	0.18	18.1	0.79	30	18	2316.34	3.3648	87.9	1.94399	0.82	0	0	1.72	3.54	5.31	1093.9	3.03898	39.5	1.5966	1.31266e+06	6.11815	11.16	1.04766	3.10034e+06	6.49141	5493.22	3.73983	0	282.48
1	85	0	1	40	1	1	0	19.34	0.5	0.8	0.09691	13	22.88	2.63	5.1	3.8	35	141	110	0	0.75	14.9	0.76	17	9	2345.36	3.37021	171569	5.23444	0.56	0	0	3.82	4.19	6.55	2922.84	3.46581	39.5	1.5966	2.24861e+06	6.35191	62.11	1.79316	4.58684e+06	6.66151	5573.57	3.74613	0	4963.08
0	71	0	1	10	1	1	0	23.83	0.02	0.04	1.39794	20	31.92	3.81	5.4	4.5	53	87	102	0	0.4	7	0.75	21	18	2470.44	3.39277	189458	5.27751	1.08	0	0	10.01	4.19	8.35	11771.1	4.07082	39.5	1.5966	909080	5.9586	126.27	2.1013	3.63376e+06	6.56036	15075.7	4.17828	133.73	2736.21
0	87	0	0	0	1	1	0	25.39	0.2	0.9	0.0457575	19	22.5	2.56	5.9	4.2	44	125	164	0	9.17	14.2	0.83	14	13	4266.8	3.6301	177242	5.24857	1.58	0	0	13.26	4.85	11.24	13959	4.14485	44.93	1.65254	1.60534e+06	6.20557	140.47	2.14758	2.6924e+06	6.43014	1711.73	3.23344	0	23235.7
0	76	0	1	20	2	1	0	30.36	0.5	1	0	13	24.37	3.27	6.1	4.3	44	150	308	1	2.17	16.2	0.65	18	18	2324.62	3.36635	714836	5.85421	0.82	0	12.29	12.22	4.52	7.35	12819.8	4.10788	58.19	1.76485	1.07145e+06	6.02997	58.26	1.76537	4.03552e+06	6.6059	4627.29	3.66533	53.18	61959.2
1	77	0	1	20	1	1	0	35.56	0.2	0.8	0.09691	18	22.48	2.49	5.9	4.3	50	99	186	0	1.13	16.5	0.61	17	20	3601.03	3.55643	319028	5.50383	0.56	0	0	20.21	4.52	9.18	44716.6	4.65047	1077.42	3.03239	1.0911e+06	6.03787	102.75	2.01178	4.27276e+06	6.63071	3743.18	3.57324	0	4397.49
0	71	0	0	0	1	1	0	21.01	0.2	1	0	17	23.48	3.19	5.3	4.6	39	126	134	0	0.18	15.9	0.77	22	18	1724.15	3.23658	1.15586e+06	6.0629	2.21	0	57.07	5.46	4.19	6.9	2156.12	3.33367	1807.74	3.25714	1.54262e+06	6.18826	81.34	1.9103	5.05392e+06	6.70363	1936.02	3.28691	0	464.65
0	80	0	0	0	2	1	0	23.18	0.15	1	0	17	23.78	2.93	5.6	4.1	49	109	184	0	0.39	21.4	0.97	25	19	2668.65	3.42629	290688	5.46343	0.82	0	0	2.87	3.87	11.15	3245.3	3.51125	177.5	2.2492	920610	5.96408	57.83	1.76215	3.28693e+06	6.51679	6748.41	3.8292	22.22	2052.95
0	74	0	1	20	2	1	0	25.99	0.7	1	0	12	24.59	3.16	5.3	4.3	50	67	143	0	0.6	16.6	0.87	23	18	2180.3	3.33852	479008	5.68034	0.82	0	29.44	7.56	3.87	6.9	5484.39	3.73913	95.89	1.98177	1.17484e+06	6.06998	26.75	1.42732	3.00322e+06	6.47759	1211.44	3.0833	0	1121
0	79	0	0	0	1	1	0	25.92	0.4	0.5	0.30103	10	23.07	3.08	5.4	3.9	63	94	87	1	12.98	24.1	1.07	19	13	3571.59	3.55286	224349	5.35092	0.95	0	12.29	5.46	3.54	4.97	6694.02	3.82569	908.63	2.95839	1.48734e+06	6.17241	2.1	0.322219	4.68658e+06	6.67086	3953.22	3.59695	23.66	25784.5
1	79	0	1	1	1	1	0	24.09	0.7	1	0	14	23.22	3.18	5.1	4.4	67	100	155	1	0.47	10.9	0.7	20	12	1861.86	3.26995	180359	5.25614	0.56	0	0	5.46	3.87	7.99	18950.5	4.27762	39.5	1.5966	1.00561e+06	6.00243	60.83	1.78412	5.5321e+06	6.74289	2494.96	3.39706	0	754.79
0	73	0	0	0	1	1	0	25.56	0.4	0.8	0.09691	17	24.71	3.22	5.5	3.9	44	131	114	1	1.17	13.6	0.97	21	18	2871.82	3.45816	405351	5.60783	0.82	0	12.29	6.2	5.19	8.72	4916.65	3.69167	232.82	2.36702	885232	5.94706	49.57	1.69522	2.68368e+06	6.42873	4233.83	3.62673	40.98	5096.87
0	82	0	1	20	1	1	0	27.55	0.6	0.9	0.0457575	17	23.87	3.15	7	4.3	43	84	149	0	1.31	17.2	1.34	19	27	4737.2	3.67552	361466	5.55807	0.69	0	0	8.83	3.87	5.49	5780.88	3.76199	318.26	2.50278	1.09449e+06	6.03921	74.73	1.87349	3.2053e+06	6.50587	2690.87	3.42989	0	4234.26
0	75	0	1	20	1	1	0	26.38	0.5	0.8	0.09691	12	23.5	3.09	6.1	4	43	80	116	1	0.81	25.8	1.12	19	13	2217.27	3.34582	250568	5.39893	1.08	0	0	7.56	3.7	7.44	5756.15	3.76013	39.5	1.5966	862692	5.93586	136.65	2.13561	3.98193e+06	6.60009	4138.13	3.6168	0	3599.67
0	74	0	0	0	2	1	0	29.82	0.5	1	0	11	23.63	3.21	7	4	70	180	123	0	0.4	20.5	0.83	26	18	1208.56	3.08227	443383	5.64678	0	0	0	10.83	0.94	5.54	8018.72	3.90411	39.5	1.5966	1.37415e+06	6.13803	11.49	1.06032	9.37811e+06	6.97212	2621.39	3.41853	1.7	0
1	85	30	1	30	1	2	1	25.35	0.02	0.04	1.39794	14	22.42	2.81	7.3	4	39	103	106	1	0.73	16.1	1	20	10	3126.11	3.495	71485.2	4.85422	0.95	0	0	8.21	4.19	21	4643.13	3.66681	39.5	1.5966	2.70536e+06	6.43223	51.76	1.71399	5.25293e+06	6.7204	16109.7	4.20709	43.53	11044.6
0	75	5	1	2	2	2	1	24.98	0.2	1	0	18	24.16	3.3	5.8	4.7	36	103	122	0	1.13	12.9	1.12	19	17	4835.58	3.68445	393462	5.5949	1.08	0	0	10.01	5.36	17.77	9582.91	3.9815	265.23	2.42362	1.0642e+06	6.02702	99.16	1.99634	2.48391e+06	6.39514	1998.65	3.30074	33.9	5207.62
0	62	10	1	15	2	2	1	31.24	0.3	0.9	0.0457575	11	26.76	3.52	7.3	4.2	53	99	113	1	3.32	13.9	0.72	18	20	2418.19	3.38349	398692	5.60064	1.33	0	49.32	21.9	6.2	11.81	34662.4	4.53986	794.64	2.90017	794813	5.90027	116.55	2.06651	2.18518e+06	6.33949	5043.87	3.70276	53.28	4009.64
0	71	10	1	10	1	2	1	25.83	0.5	1	0	19	23.75	3.19	6.5	4.1	50	65	168	1	2.54	14.7	0.89	25	23	2685.64	3.42905	514387	5.71129	0.95	0	29.44	6.2	4.52	9.65	4029.44	3.60524	143.29	2.15622	1.09902e+06	6.04101	97.16	1.98749	1.65977e+06	6.22005	1700.61	3.2306	30.61	6209.52
1	75	5	1	6	1	2	1	30.49	0.4	0.9	0.0457575	15	22.62	3.4	6.1	3.7	71	84	126	0	0.58	22.9	0.67	27	26	4209.94	3.62428	180834	5.25728	0.82	0	0	7.56	4.19	7.08	17513	4.24336	275.93	2.4408	1.44882e+06	6.16102	62.96	1.79906	4.61261e+06	6.66395	3161.19	3.49985	6.22	1730.38
0	77	1	1	20	2	2	1	28.84	0.7	0.8	0.09691	17	23.63	3.59	6.3	4.7	46	103	148	0	0.76	16.3	1.02	51	74	3758.31	3.57499	416404	5.61952	1.58	0	0	8.83	3.87	9.65	6118.43	3.78664	143.29	2.15622	1.97472e+06	6.2955	58.69	1.76856	2.86594e+06	6.45727	4051.97	3.60767	9.76	1987.93
0	82	4	1	4	1	2	1	21.91	0.02	0.7	0.154902	10	24.37	2.94	5.6	3.3	34	112	83	0	30.09	14.9	0.82	11	8	3970.73	3.59887	956375	5.98063	9.56	0	22.36	17.57	6.2	133.69	1206.45	3.08151	927.51	2.96732	1.79005e+06	6.25287	149.58	2.17487	2.44176e+06	6.3877	2583.77	3.41225	75.21	46429.8
1	68	10	1	0	1	2	1	22.47	0.6	1	0	16	25.19	2.69	6.6	4.4	39	63	120	1	1.39	16.6	0.67	17	13	2299.78	3.36169	1.28137e+06	6.10768	1.83	0	70.47	8.83	3.87	7.72	10213.8	4.00919	737.11	2.86753	764409	5.88333	18.42	1.26529	6.22593e+06	6.7942	4768.23	3.67836	56.35	5396.19
0	76	20	1	20	2	2	1	22.86	0.5	0.8	0.09691	10	23.93	3.32	6.5	4.2	37	123	172	0	0.71	20.8	1.34	21	19	4012.66	3.60343	316165	5.49991	0.31	0	0	6.2	3.87	4.28	3636.88	3.56073	188.72	2.27582	1.24403e+06	6.09483	58.26	1.76537	2.55677e+06	6.40769	2964.46	3.47195	30.61	1973.78
0	72	5	1	5	1	2	1	25.91	0.6	0.8	0.09691	20	24.25	3.36	6.7	4.1	36	119	216	1	0.14	17.9	0.8	22	20	3360.48	3.5264	279110	5.44577	1.08	0	0	6.9	4.19	11.24	4252.28	3.62862	39.5	1.5966	1.04372e+06	6.01859	60.4	1.78104	1.74871e+06	6.24272	6127.66	3.78729	50.07	544.83
1	70	9	0	0	1	2	1	20.28	0.8	1	0	18	23.88	3.36	7.2	4.6	82	136	86	1	0.15	18.6	0.8	26	17	2723.96	3.4352	141411	5.15048	1.08	0	0	6.2	4.19	7.72	5725.2	3.75779	39.5	1.5966	602839	5.7802	141.23	2.14993	2.27642e+06	6.35725	2720.59	3.43466	17.06	228.17
0	68	16	0	0	2	2	1	22.35	0.5	1	0	13	24.13	2.97	7.8	3.5	33	115	70	0	3.18	18.3	0.85	30	35	2867.51	3.4575	138056	5.14005	0.82	0	0	56.99	4.19	9.65	23904.6	4.37848	39.5	1.5966	761349	5.88158	7.85	0.89487	2.2814e+06	6.3582	2456.48	3.39031	23.91	10477.4
0	74	1	1	4	2	2	1	27.92	0.5	0.3	0.522879	15	23.66	2.94	6.4	3.8	61	130	59	0	3.98	20.9	0.77	26	17	2692.02	3.43008	299718	5.47671	0.56	0	0	8.52	3.21	4.79	7986.37	3.90235	1336.03	3.12582	1.17248e+06	6.0691	18.42	1.26529	3.17718e+06	6.50204	24335.6	4.38624	449.02	107583
0	81	12	1	12	2	2	1	24.52	0.5	1	0	15	23.21	3	6.3	3.8	51	108	150	0	1.95	13.3	0.79	20	23	4462.77	3.6496	1.25449e+06	6.09847	0.82	0	57.07	4.68	4.19	6.19	2477.38	3.39399	737.11	2.86753	1.738e+06	6.24005	11.69	1.06781	4.14067e+06	6.61707	2078.79	3.31781	20.49	8068.92
0	79	12	0	0	1	2	1	22.53	0.5	1	0	17	23.77	3.02	7.7	3.9	51	120	138	0	0.67	21.4	1.05	22	19	3423.04	3.53441	955169	5.98008	1.58	0	102.29	8.83	4.52	7.81	5969.65	3.77595	1244.14	3.09487	1.58482e+06	6.19998	14.85	1.17173	2.74981e+06	6.4393	5838.03	3.76627	9.76	2232.74
0	79	23	1	3	1	2	1	24.06	0.15	0.9	0.0457575	12	24.2	2.99	6.1	3.8	33	100	115	0	0.21	21.4	1.2	30	33	2999.48	3.47705	588189	5.76952	1.33	0	29.44	8.21	3.87	11.24	7260.18	3.86095	401.12	2.60327	1.00345e+06	6.0015	124.72	2.09594	3.01671e+06	6.47953	2305.46	3.36276	0	1242.53
0	78	24	1	40	1	2	1	29.4	0.04	0.02	1.69897	14	23.78	2.91	11.3	4	41	140	750	1	1.42	68.3	1.77	14	12	5665.3	3.75322	323685	5.51012	1.33	0	0	6.2	4.19	6.55	7256.25	3.86071	16.24	1.21059	877185	5.94309	15.37	1.18667	3.8814e+06	6.58899	2213.89	3.34516	3.46	1063.45
1	67	4	1	30	1	2	1	22.2	0.04	0.15	0.823909	13	28.44	3.01	6.1	3.9	43	167	224	1	0.76	12.1	0.79	29	38	2322.55	3.36597	331061	5.51991	0.82	0	0	11.68	3.87	8.91	16068.9	4.20599	39.5	1.5966	523654	5.71904	11.16	1.04766	2.04265e+06	6.31019	1363.56	3.13467	40.42	2796.86
0	75	4	0	0	1	2	1	24.98	0.15	1	0	14	25.08	3.25	5.7	4.1	65	72	66	0	0.37	14.9	0.91	23	19	2053.69	3.31253	594243	5.77396	1.08	0	12.29	5.46	5.19	5.84	6399.53	3.80615	401.12	2.60327	1.7286e+06	6.23769	51.76	1.71399	6.32007e+06	6.80072	4262.6	3.62967	0	838.36
0	73	20	1	8	2	2	1	28.41	0.3	1	0	14	23.85	3.48	8.6	4.4	44	82	288	0	0.64	16.5	0.89	18	20	2768.8	3.44229	953564	5.97935	1.2	0	29.44	2.87	3.87	8.72	4024.85	3.60475	765.92	2.88418	556096	5.74515	101.55	2.00668	2.65086e+06	6.42339	1961.29	3.29254	13.56	810.69
0	73	10	1	10	1	2	1	22.23	0.4	0.9	0.0457575	13	25.23	3.82	6.5	4.5	40	84	137	0	0.87	30.4	1.16	32	23	2932.26	3.4672	360536	5.55695	1.08	0	0	0.97	5.52	27.1	556.57	2.74552	927.51	2.96732	717229	5.85566	100.76	2.00329	2.74542e+06	6.43861	4400.05	3.64346	3.46	1716.87
0	74	10	1	11	1	2	1	25.15	0.5	1	0	12	23.62	3.35	6.2	4	52	102	71	1	0.65	21.3	0.85	19	11	2728.23	3.43588	280436	5.44783	2.08	0	129.95	5.46	37.45	24.28	3302.32	3.51882	502.17	2.70085	1.03494e+06	6.01492	30.07	1.47813	3.38653e+06	6.52976	3343	3.52414	3.46	2334.2
0	73	20	1	20	1	2	1	24.49	0.8	1	0	12	24.97	2.91	8.1	3.7	47	71	81	1	0.3	23.4	1.23	26	30	1249.51	3.09674	118192	5.07259	0.31	0	45.05	6.55	3.7	5.4	6865.14	3.83665	39.5	1.5966	778359	5.89118	24.34	1.38632	2.39018e+06	6.37843	2163.37	3.33513	3.46	1481.1
0	82	5	1	4	1	2	1	25.12	0.3	0.7	0.154902	10	23.7	2.79	5.8	3.9	34	121	146	1	0.49	29.6	1.41	16	12	3762.9	3.57552	460136	5.66289	1.58	0	12.29	3.82	3.87	10.87	4699.96	3.67209	39.5	1.5966	811180	5.90912	28.65	1.45712	4.63243e+06	6.66581	10450.7	4.01914	3.46	2761.5
0	86	2	1	20	1	2	1	24.64	0.4	1	0	14	23.54	2.78	6.5	4.5	37	200	148	1	3.31	20.9	1.42	16	10	3758.31	3.57499	87.9	1.94399	0.56	0	0	6.9	5.19	18.57	5170.9	3.71357	39.5	1.5966	689689	5.83865	112.24	2.05015	2.34445e+06	6.37004	1427.04	3.15444	0	7296.27
0	76	10	1	10	1	2	1	21.14	0.7	1	0	13	23.62	2.36	6.6	3.9	61	83	79	1	0.47	19.7	1.12	28	40	2499.78	3.3979	369017	5.56705	0.56	0	0	0	3.54	8.35	1158.9	3.06405	39.5	1.5966	1.13106e+06	6.05348	46.48	1.66727	4.59364e+06	6.66216	3743.13	3.57323	0	719.19
0	87	26	1	10	2	2	1	23.98	0.04	0.8	0.09691	16	22.89	3.73	6.6	4	66	91	68	1	0.23	14.1	0.63	22	15	1533.52	3.18569	1.72192e+06	6.23601	2.17	0.52	26.74	4.53	2.45	15.53	4974.86	3.69678	1454.12	3.1626	3.07969e+06	6.48851	55.26	1.74241	1.27833e+07	7.10664	6513.61	3.81382	0.89	503.46
0	81	10	1	10	1	2	1	25.95	0.9	0.8	0.09691	17	24.61	3.39	6.3	4	32	112	212	1	0.67	33	1.78	30	10	1303.65	3.11516	353755	5.5487	3.9	6.05	0	20.71	2.67	9.41	26949.8	4.43056	468.88	2.67106	932287	5.96955	23.36	1.36847	4.12695e+06	6.61563	3275.33	3.51526	0	2325.7
0	74	3	1	3	1	2	1	24.73	0.4	0.7	0.154902	15	23.73	3.01	5.6	4.9	38	177	204	1	2.74	17.3	0.91	159	51	1343.89	3.12836	1.79115e+06	6.25313	2.76	0	26.74	4.16	2.02	13.69	1383.4	3.14095	1035.72	3.01524	1.29935e+06	6.11373	67.25	1.82769	3.74029e+06	6.57291	3270.49	3.51461	10.2	4739.28
0	71	9	1	9	1	2	1	27.55	0.5	1	0	15	24.25	3.73	6.5	4.6	28	85	127	1	0.74	19.4	1.15	62	66	2588.77	3.41309	448500	5.65176	2.02	5.13	0	6.2	0.94	10.64	4518.2	3.65497	186.59	2.27089	1.32493e+06	6.12219	25.15	1.40054	7.56055e+06	6.87855	1939.69	3.28773	10.74	518.67
1	72	20	1	10	2	2	1	21.77	0.8	1	0	18	23.72	3.52	5.9	4.2	75	104	60	0	0.39	31	0.97	56	58	1605.11	3.2055	670569	5.82644	1.26	3.28	24.21	13.05	0.5	11.15	5097.34	3.70734	193.77	2.28729	744292	5.87174	57.95	1.76305	1.71256e+07	7.23365	11104.8	4.04551	8.04	576.59
0	77	5	0	0	2	2	1	25.95	0.4	0.9	0.0457575	14	23.53	2.99	7.9	3.9	45	136	91	0	5.11	18.8	1.02	20	17	1280.49	3.10738	949180	5.97735	2.9	0	36.58	0	2.13	6.66	3908.31	3.59199	1165.04	3.06634	1.14776e+06	6.05985	195.88	2.29199	8.35315e+06	6.92185	4044.63	3.60688	19.29	14105.7
0	62	18	1	11	1	2	1	38.27	0.4	1	0	20	25.97	3.75	7.9	4.4	39	152	296	1	2.02	12.9	1.1	23	27	2218.91	3.34614	363324	5.56029	0.78	0.52	0	12.29	2.02	9.01	12129.7	4.08385	240.96	2.38194	1.47128e+06	6.1677	133.06	2.12405	7004022	6.84535	21393	4.33027	72.29	9104.05
0	73	20	1	20	1	2	1	26.44	0.5	1	0	16	23.09	3.23	7.3	4.2	49	96	90	0	1.93	17.5	0.97	22	28	1166.4	3.06685	281971	5.4502	0	0	0	11.43	1.15	6.25	5924.55	3.77266	227.33	2.35666	1.59938e+06	6.20395	73.53	1.86646	5.45083e+06	6.73646	10070.4	4.00305	0	9458.29
1	70	10	1	5	1	2	1	23.83	0.8	1	0	16	23.96	3.11	6.6	4.2	40	115	134	1	0.41	17.6	0.55	18	11	1260.82	3.10065	178731	5.2522	0	0	0	7.08	0.72	6.15	3796.68	3.5794	53.66	1.72965	758317	5.87985	30.14	1.47914	6.97736e+06	6.84369	9592.95	3.98195	0.89	755.62
0	72	11	1	11	1	2	1	20.44	0.3	0.5	0.30103	11	27.03	2.92	7.2	4.4	36	167	126	0	0.35	26.1	1.02	20	13	1727.87	3.23751	417412	5.62057	0	0	0	3.57	0.94	9.01	1754.64	3.24419	395.84	2.59752	1.3141e+06	6.11863	83.75	1.92298	1.01754e+07	7.00755	11465.1	4.05938	6.77	0
0	71	1	1	1	1	2	1	20.76	0.5	0.8	0.09691	14	25.14	3.76	6.4	4.7	43	121	191	0	0.45	14.5	0.71	18	25	1572.74	3.19666	275020	5.43936	0.61	0	0	4.86	0.72	17.16	2432.66	3.38608	413.37	2.61634	1.03134e+06	6.0134	110.47	2.04324	5.25155e+06	6.72029	4268	3.63022	0	0
1	71	14	1	14	1	2	1	25	0.6	0.8	0.09691	13	26.1	3.15	7.4	4.2	50	96	164	1	2.93	12.8	0.56	17	15	955.97	2.98044	588927	5.77006	2.63	0	0	15.86	2.23	6.56	12669.5	4.10276	309.47	2.49062	583437	5.76599	27.49	1.43917	5.31956e+06	6.72588	5852.12	3.76731	25.32	0
0	78	13	0	0	2	2	1	24.8	0.08	0.7	0.154902	30	24.82	2.57	7	4.1	55	88	77	1	0.57	23.6	0.98	51	68	1211.3	3.08325	398901	5.60087	0	0	0	4.16	0.94	4.52	3267.03	3.51415	496.82	2.6962	1.46559e+06	6.16601	113.08	2.05339	8.64362e+06	6.9367	17314.4	4.23841	27.52	0
0	76	8	1	1	1	3	2	25.14	0.7	0.9	0.0457575	20	23.83	3.44	5.9	4.2	40	99	158	1	0.87	24.5	1.49	13	9	5170.02	3.71349	311769	5.49383	0.44	0	0	8.83	4.19	9.09	5683.87	3.75464	328.74	2.51685	579318	5.76292	17.92	1.25334	4.22568e+06	6.6259	1927.11	3.28491	27.13	2030.68
0	76	1	1	20	2	3	2	24.31	0.3	1	0	13	23.22	2.64	5.8	4.4	49	140	449	0	14.03	26.9	1.84	17	11	7180.89	3.85618	286148	5.45659	1.2	0	0	7.56	3.54	12.29	6884.98	3.8379	462.03	2.66467	882965	5.94594	108.69	2.03619	3.89393e+06	6.59039	6532.09	3.81505	37.14	16959.6
0	71	20	1	5	2	3	2	17.65	0.1	0.7	0.154902	16	23.6	3.14	9.9	3.7	46	171	57	0	2.44	20.8	1.14	13	9	3637.35	3.56079	513997	5.71096	2.08	0	0	3.36	5.86	16.18	579.85	2.76332	39.5	1.5966	1.35635e+06	6.13237	36.11	1.55763	5.94282e+06	6.77399	8362.25	3.92232	37.14	9157.06
0	77	30	1	30	1	3	2	26.2	0.4	0.9	0.0457575	15	23.5	3.19	7	3.9	30	102	269	0	2.19	22.7	1.42	23	29	3970.73	3.59887	453513	5.65659	1.58	0	29.44	6.9	5.19	10.49	9226.8	3.96505	143.29	2.15622	1.16953e+06	6.06801	11.69	1.06781	3.36832e+06	6.52741	2640.3	3.42165	0	5401.62
0	75	13	1	13	1	3	2	30.22	0.2	0.9	0.0457575	17	24.13	3.76	7.8	4	31	86	444	1	2.05	37.9	2.19	21	20	6718.46	3.82727	422904	5.62624	0.56	0	0	10.01	4.19	6.37	12374.4	4.09252	39.5	1.5966	861945	5.93548	118.11	2.07229	3596063	6.55583	18800.1	4.27416	8.84	25056.2
0	76	11	1	11	1	3	2	23.95	0.3	1	0	13	24.1	3.49	9.5	4.4	38	76	191	1	0.62	13.5	1	23	10	2741.03	3.43791	241916	5.38367	1.08	0	0	4.68	4.36	15.89	3190.39	3.50384	441.83	2.64526	986312	5.99401	208.96	2.32006	3.12299e+06	6.49457	25620.4	4.40859	3.46	13561.8
0	76	21	1	16	2	3	2	38.28	0.15	1	0	14	23.88	3.39	5.8	4.4	30	108	88	1	1.77	19.7	1.19	17	11	3437.98	3.5363	615912	5.78952	0	2.38	0	23.63	2.23	6.56	22582.3	4.35377	166.34	2.221	1.54776e+06	6.1897	136.82	2.13615	9.89099e+06	6.99524	8332.28	3.92076	0.89	2612.11
0	83	15	1	11	2	3	2	26.51	0.2	1	0	12	24.58	3.34	8	4.4	32	107	120	1	2.42	14.4	0.83	28	25	891.56	2.95015	87.9	1.94399	0	0	0	12.95	2.23	5.74	7731.44	3.88826	39.5	1.5966	777941	5.89095	39.02	1.59129	4.53904e+06	6.65696	5770.58	3.76122	4.35	7327.56
0	78	20	1	20	1	3	2	21.05	0.6	1	0	14	23.62	3.03	5.9	4.2	37	136	122	0	0.41	24.3	1.52	15	19	2893.07	3.46136	238186	5.37692	0	6.05	0	4.16	0.5	7.99	1467.12	3.16647	559.88	2.74809	1.85888e+06	6.26925	26.34	1.42062	9.82411e+06	6.99229	10633.4	4.02667	0	2098.62
1	78	3	1	7	2	3	2	34.17	0.5	0.8	0.09691	15	23.22	2.19	9.4	4.1	42	163	159	1	0.57	13.7	0.91	26	23	2287.04	3.35927	169907	5.23021	0	0	0	11.07	0.94	23.26	19122	4.28153	166.34	2.221	719449	5.857	143.34	2.15637	5.45991e+06	6.73719	11464	4.05934	19.5	2664.16
0	76	7	1	7	1	3	2	23.74	0.6	1	0	17	23.29	2.88	7.3	3.7	36	98	149	1	3.19	20.8	1.86	20	22	3298.76	3.51835	725653	5.86073	0	4.22	21.49	10.08	2.02	8.19	7644.96	3.88338	482.84	2.6838	1.31195e+06	6.11792	109.11	2.03786	1.03399e+07	7.01452	7378.35	3.86796	0.89	10854.1
0	77	27	1	24	1	3	2	26.45	0.4	0.9	0.0457575	14	23.32	2.37	10.4	4.5	41	111	374	1	2.9	18.7	1.38	17	26	1348.07	3.12971	587226	5.76881	1.1	0	0	7.96	1.8	5.74	5338.19	3.72739	112.8	2.05231	481333	5.68245	48.46	1.68538	4.86237e+06	6.68685	6446.04	3.80929	5.82	24793.7
0	88	3	1	3	2	3	2	23.65	0.5	0.9	0.0457575	14	23.52	2.87	8.7	4.2	31	95	113	1	0.33	15.3	1.17	36	32	1962.9	3.2929	1.24452e+06	6.095	0	2.38	31.38	4.53	0.72	9.82	3648.37	3.5621	693.77	2.84122	1.9694e+06	6.29433	35.05	1.54469	5.59995e+06	6.74818	5538.82	3.74342	25.78	571.68
0	73	27	1	15	1	3	2	24.68	0.4	0.9	0.0457575	17	25.3	3.57	6.3	3.9	34	103	141	0	0.55	38.8	2.98	40	46	5324.32	3.72626	1.20615e+06	6.0814	0	5.13	47.43	8.78	8.05	10.03	4890.65	3.68937	992.79	2.99686	1.21502e+06	6.08458	23.51	1.37125	2.51063e+07	7.39978	56259	4.75019	15.12	554.31
0	79	20	1	20	1	3	2	24.07	0.7	0.9	0.0457575	15	23.26	2.92	6.4	4.7	42	69	83	1	2.9	29.7	1.02	25	20	2063.62	3.31463	396268	5.59799	1.72	0.52	0	6.14	1.15	6.25	3768.95	3.57622	344.14	2.53674	1.0875e+06	6.03643	46.12	1.66389	4.03461e+06	6.6058	1575.24	3.19735	19.5	3847.47
0	80	10	1	10	1	3	2	28.15	0.6	0.8	0.09691	15	27	3.87	6	4.1	55	88	69	1	2.34	11.1	0.96	13	9	1594.73	3.20269	237394	5.37547	0	0	0	5.71	2.45	11.45	4798	3.68106	240.96	2.38194	810849	5.90894	81.56	1.91148	6.51951e+06	6.81421	12571.5	4.09939	6.07	2642.92
0	83	5	1	8	2	3	2	22.31	0.6	0.9	0.0457575	15	23.38	2.36	7.1	4.8	60	79	71	0	1.07	9.3	0.81	25	30	921.47	2.96448	295920	5.47117	0.94	0	0	7.1	0.94	5.74	3889.97	3.58995	203.52	2.30861	1.50835e+06	6.1785	2.3	0.361728	6.01029e+06	6.7789	3011.01	3.47871	0	0
0	73	10	1	15	2	3	2	22.14	0.5	0.8	0.09691	12	23.89	2.42	6.7	4.7	25	107	560	1	6.87	12.7	1.09	21	27	1309.88	3.11723	307637	5.48804	3.59	0	0	9.57	0.94	8.39	9446.17	3.97526	4874.58	3.68794	1.36403e+06	6.13483	172.9	2.23779	2.33137e+06	6.36761	4248.28	3.62821	29.82	1029.42
0	71	1	1	15	1	3	2	22.72	0.5	0.6	0.221849	12	24	3.37	7.1	4	31	126	235	0	0.37	42.2	2.21	35	25	2321.47	3.36576	1.40165e+06	6.14664	14.2	9.67	15.15	8.7	1.8	11.76	2578.1	3.4113	3070.12	3.48716	1.09597e+06	6.0398	77.43	1.88891	8.60253e+06	6.93463	7160.79	3.85496	0.89	0
0	73	20	1	20	1	3	2	26.73	0.9	1	0	16	23.7	3.44	8.3	4.3	36	79	121	1	0.68	20.7	1.18	20	20	1881.68	3.27455	211095	5.32448	0	3.3	0	11.69	0.28	10.03	8803.27	3.94464	53.66	1.72965	898606	5.95357	42.1	1.62428	3.90106e+06	6.59118	3102.29	3.49168	6.77	0
0	72	1	1	1	1	3	2	24.68	0.6	0.8	0.09691	15	23.21	2.94	6.3	4	63	127	103	0	5.08	16.4	0.96	29	28	2707.83	3.43262	683807	5.83493	4.46	0	63.37	11.55	15.8	21.23	13690.4	4.13642	665.51	2.82315	2.50085e+06	6.39809	28.4	1.45332	1.08867e+07	7.0369	9545.83	3.97981	25.32	0
0	73	20	1	20	1	3	2	23.31	0.6	0.8	0.09691	18	21.61	2.93	9.1	4.3	47	82	122	0	0.12	16.5	1.12	27	59	1177.08	3.07081	655073	5.81629	0	0	0	4.16	0.06	8.6	3177.91	3.50214	3513.05	3.54568	1.18136e+06	6.07238	165.81	2.21961	4.68229e+06	6.67046	15221.7	4.18246	6.77	0
0	73	10	1	10	2	3	2	23.38	0.4	0.7	0.154902	13	26.27	3.97	7.1	4.2	54	126	108	0	0.21	14.5	0.75	17	20	996.99	2.99869	182866	5.26213	14.9	95.9	114.1	5.22	52.08	52.52	1828.4	3.26207	665.51	2.82315	1.20583e+06	6.08129	18.49	1.26694	3.78428e+06	6.57798	1589.81	3.20135	6.77	120.91
1	84	10	1	50	2	4	2	21.58	0.1	1	0	15	22.65	2.83	6.3	4.1	54	114	91	0	0.31	13.9	0.68	14	10	962.17	2.98325	52649.5	4.72139	0.08	0	0	8.52	0.5	10.43	4173.65	3.62052	468.88	2.67106	1.58155e+06	6.19908	41.82	1.62138	7.10592e+06	6.85162	3840.67	3.58441	0.89	795.87
0	71	8	1	20	2	4	2	25.4	0.5	1	0	12	26.56	3.21	6.4	4.1	34	120	106	0	0.51	10.5	0.94	18	23	3719.4	3.57047	241455	5.38284	0.82	0	0	6.9	5.19	5.31	4821.67	3.6832	1280.95	3.10753	1.39639e+06	6.14501	456.74	2.65967	2.26796e+06	6.35564	1187.35	3.07458	16.53	1095.13
0	77	40	0	0	1	4	2	24.28	0.02	0.5	0.30103	20	23.49	3.49	10.3	4.2	87	80	133	1	1.15	39.5	5.28	34	25	19493.1	4.28988	318312	5.50285	2.33	0	0	14.75	6.2	12.29	23557.3	4.37213	502.17	2.70085	995398	5.998	76.39	1.88304	1.2419e+07	7.09409	6735.38	3.82836	0	6927.52
0	78	20	1	20	2	4	2	26.84	0.3	0.9	0.0457575	14	24.16	3.25	7.7	2.7	39	187	116	1	0.89	51	4.8	24	40	16496.5	4.21739	1.7293e+06	6.23787	1.83	0	82.12	10.01	4.85	8.17	10173.7	4.00748	3225.69	3.50862	2.4591e+06	6.39078	82.98	1.91897	9.84082e+06	6.99303	21694.6	4.33635	1.7	3912.75
0	74	22	1	12	1	4	2	25.47	0.4	0.9	0.0457575	19	25.32	3.49	6.9	4.1	36	124	66	0	0.34	10.2	0.94	14	13	1984.73	3.2977	310236	5.49169	1.08	0	0	3.82	7.9	9.18	2663.68	3.42548	2573.83	3.41058	817962	5.91273	142.76	2.15461	3.19707e+06	6.50475	5703.03	3.75611	3.46	1092.52
1	78	23	0	0	2	4	2	20.82	0.3	0.7	0.154902	14	23.36	3.08	8.8	4.2	57	92	114	1	0.61	15.8	0.8	24	22	2835.25	3.45259	168323	5.22614	0.31	0	0	3.82	3.21	6.55	2938.39	3.46811	39.5	1.5966	1.82329e+06	6.26086	52.63	1.72123	2.67136e+06	6.42673	2880.59	3.45948	0	2799.83
1	73	2	1	8	1	4	2	21.21	0.3	1	0	16	22.93	3.13	7.6	4.8	53	165	96	0	3.21	12.1	0.56	17	20	1192.12	3.07632	92714	4.96715	1.87	0	0	0	1.8	8.39	7288.55	3.86264	357.72	2.55354	1.12334e+06	6.05051	12.8	1.10721	7.68258e+06	6.88551	2488.54	3.39594	0	1861.79
0	75	11	1	11	1	4	2	27.48	0.15	1	0	14	23.01	3.47	6.8	3.1	26	95	70	1	38.95	17	1.08	20	26	3082.32	3.48888	509214	5.7069	10.64	2602.5	2358.94	16.19	579	440.19	6349.17	3.80272	851.8	2.93034	2.78383e+06	6.44464	213.29	2.32897	2.11288e+06	6.32487	1465.04	3.16585	0	130807
0	81	32	1	7	2	4	2	23.46	0.8	1	0	16	24.45	3.3	7.4	4.1	35	93	189	1	0.24	17.8	1.16	14	11	2828.27	3.45152	111184	5.04604	0	7.86	0	6.2	1.15	9.41	3944.89	3.59603	288.83	2.46064	946320	5.97604	83.36	1.92096	4.17988e+06	6.62116	3491.03	3.54295	11.85	264.2
1	80	30	1	30	2	4	2	21.45	0.6	1	0	16	22.89	2.93	8.3	4.5	53	124	152	1	0.65	13.7	0.75	28	27	1390.62	3.14321	450993	5.65417	0	0	0	7.82	1.04	5.54	5229.89	3.71849	134.23	2.12785	1.7396e+06	6.24045	59.8	1.7767	7.92741e+06	6.89913	6989.5	3.84445	0	580.55
1	62	10	0	0	1	4	2	27.41	0.8	0.9	0.0457575	12	24.26	3.41	8.5	4.7	38	113	81	1	0.92	18.5	0.86	16	15	1420.41	3.15241	449493	5.65272	10.72	0	0	8.38	0.72	6.56	4442.18	3.6476	183.49	2.26361	579728	5.76322	18.62	1.26998	3.96041e+06	6.59774	5340.89	3.72761	15.12	1871.39
0	75	10	1	10	2	4	2	22.19	0.3	0.8	0.09691	10	23.56	3.24	7	4.2	45	151	88	1	4.46	10.6	0.83	27	39	1266.38	3.10256	140847	5.14875	0	0.52	0	3.97	2.88	4.52	1929.37	3.28542	39.5	1.5966	1.00658e+06	6.00285	54.18	1.73384	3.78244e+06	6.57777	3369.1	3.52751	16.41	5146.28
1	70	20	1	10	2	4	2	24.92	0.5	0.7	0.154902	17	22.31	2.97	6.9	4.4	29	82	281	1	0.23	25.4	1.38	13	14	1780.71	3.25059	365171	5.5625	0	0.52	0	7.23	0.72	7.78	7464.25	3.87299	73.19	1.86445	769423	5.88616	77.43	1.88891	4.42952e+06	6.64636	5555.42	3.74472	20.76	395.06
0	76	30	1	0	1	4	2	25.1	0.5	1	0	14	22.83	3.28	7	4.1	38	120	293	1	0.85	16.8	0.89	15	19	1576.91	3.19781	262566	5.41924	0.27	0.52	0	8.78	0.72	4.92	4162.5	3.61935	261.47	2.41742	754442	5.87763	84.73	1.92804	5.37123e+06	6.73007	5273.34	3.72209	14.37	1359.29
1	84	3	0	0	1	4	2	27.49	0.4	0.5	0.30103	13	24.23	2.71	8.2	3.8	42	80	132	1	0.47	40.9	1.73	16	28	2833.39	3.45231	417222	5.62037	1.41	4.22	0	19.01	0.72	5.13	27839.3	4.44466	309.51	2.49067	1.96836e+06	6.29411	73.53	1.86646	6.22335e+06	6.79402	3270.3	3.51459	10.2	1538.46
0	73	31	1	31	2	4	2	22.27	0.7	1	0	15	23.47	2.64	9	4.1	33	100	172	1	0.25	21.9	1.29	16	13	2488.86	3.396	442966	5.64637	0.78	0	0	6.03	1.8	7.17	3724.12	3.57102	39.5	1.5966	912518	5.96024	57.13	1.75686	4.96421e+06	6.69585	11745	4.06985	0	177.26
1	72	30	1	30	1	4	2	22.04	0.15	0.5	0.30103	15	19.92	2.98	7.6	4.2	48	104	91	0	0.28	19.6	1.06	18	25	2323.19	3.36608	1.05569e+06	6.02354	0	0	0	2.04	0.72	7.99	2493.49	3.39681	213.79	2.32999	1.46856e+06	6.16689	114.55	2.059	8.04054e+06	6.90529	4475.84	3.65087	0	0
0	79	20	1	20	1	4	2	25.08	0.3	0.5	0.30103	15	23.52	2.5	6.2	4.1	43	79	63	1	0.34	13.8	0.8	15	13	2025.43	3.30652	277283	5.44292	0	0	5.8	1.96	5.79	5.74	1144.48	3.05861	563.55	2.75093	1.78261e+06	6.25106	37.58	1.57496	6.42341e+06	6.80777	24262.8	4.38494	55.38	948.1
0	72	11	1	11	1	4	2	19.57	0.08	0.8	0.09691	17	22.38	2.81	7.9	4.2	44	96	134	0	0.25	15.4	0.92	13	22	1201.71	3.0798	346257	5.5394	1.87	0	0	4.16	3.1	10.43	2841.2	3.4535	173.08	2.23825	1.54007e+06	6.18754	45.71	1.66001	6.14331e+06	6.7884	14231.5	4.15325	1.7	0
1	75	30	0	0	1	4	2	24.62	0.8	1	0	12	21.53	2.04	6.4	4.5	51	77	72	1	0.27	27.4	1.12	25	16	1338.33	3.12656	282040	5.45031	2.17	0	0	28.44	0.5	3.08	18332	4.26321	295.7	2.47085	619950	5.79236	102.37	2.01017	3.81337e+06	6.58131	2593.43	3.41387	1.7	0
0	75	20	1	20	1	5	2	31.57	0.5	0.7	0.154902	12	23.11	2.67	9.5	4.2	43	165	234	1	1.1	23.1	1.39	27	39	2041.82	3.31002	446085	5.64942	0.08	0	0	14.71	1.37	7.37	17843.3	4.25148	330.11	2.51866	2.93189e+06	6.46715	77.95	1.89182	5751298	6.75977	19320.2	4.28601	10.74	3390.3
0	76	27	1	5	1	5	2	24.8	0.4	1	0	14	23.81	3.35	8.5	3.9	36	85	132	0	0.56	18.2	1.02	11	11	3481.37	3.54175	53860.3	4.73127	0.56	0	0	5.46	3.54	6.72	2463.44	3.39154	39.5	1.5966	1.11611e+06	6.04771	103.14	2.01343	2.25289e+06	6.35274	5293.56	3.72375	23.83	13314.8
1	75	10	1	10	1	5	2	26.18	0.08	1	0	14	23.79	3.22	7.4	4.6	57	114	129	0	0.88	12.1	0.89	33	32	1198.06	3.07848	551321	5.7414	0	0.52	0	4.16	2.13	16.55	5123.87	3.7096	323.34	2.50966	2.22938e+06	6.34818	20.79	1.31785	4.26019e+06	6.62943	7175.28	3.85584	19.5	2285.34
0	76	12	0	0	2	5	2	22.47	0.08	0.04	1.39794	14	21.99	2.9	8	4.2	27	110	94	0	1.65	22.2	0.93	21	23	1367.57	3.13595	438376	5.64185	0	0	0	6.51	2.88	5.54	4359.74	3.63946	1244.31	3.09493	2.23459e+06	6.3492	121.95	2.08618	5.47595e+06	6.73846	14914	4.17359	20.97	6526.71
0	72	10	1	10	1	6	2	24.22	0.08	0.7	0.154902	15	23.18	2.78	6.5	4.1	42	122	173	1	0.22	23.3	0.92	26	34	4917.25	3.69172	246526	5.39186	0.82	0	0	7.23	3.21	16.58	4265.8	3.63	210.91	2.3241	946761	5.97624	117.33	2.06941	3.57846e+06	6.5537	10215.3	4.00925	20.49	1440.35
0	78	30	1	10	2	6	2	25.95	0.4	1	0	14	25.21	3.07	8.3	4.4	32	123	336	1	1.58	16.2	0.83	14	17	3003.83	3.47768	263190	5.42027	1.08	0	0	1.72	3.87	10.58	4737.01	3.6755	232.82	2.36702	780972	5.89264	183.84	2.26444	1.85634e+06	6.26866	7251.7	3.86044	16.41	4011.9
1	74	50	0	0	1	6	2	21.72	0.3	1	0	16	23.33	2.63	6.8	4.3	67	99	49	1	0.17	15.8	1.35	18	12	3521.9	3.54678	370208	5.56845	0.56	0	0	4.68	3.54	7.44	6329.01	3.80134	107.99	2.03338	1.00265e+06	6.00115	32.41	1.51068	3.93867e+06	6.59535	56082.3	4.74883	81.4	2881.46
0	71	24	1	24	2	6	2	25.86	0.2	1	0	15	24.51	3.54	8.5	3.5	33	94	70	1	0.68	64	4.16	11	15	9417.92	3.97395	1.15828e+06	6.06381	0.95	0	29.44	12.48	5.19	8.35	15172.2	4.18105	698.52	2.84418	1.85457e+06	6.26824	101.95	2.00839	3968134	6.59859	13394.8	4.12693	1.7	1060.88
0	74	22	1	22	1	6	2	26.99	0.4	0.8	0.09691	18	24.64	2.97	6.5	4.5	38	77	349	1	0.41	28	1.37	28	22	3012.53	3.47893	892356	5.95054	1.33	0	12.29	13.76	4.52	6.72	14098.8	4.14918	727.48	2.86182	874177	5.9416	46.92	1.67136	2.78616e+06	6.44501	8075.38	3.90716	49.08	4522.83
0	73	20	1	20	1	6	2	22.15	0.15	0.3	0.522879	19	23.88	3.01	7.5	4.2	47	121	79	1	0.51	12.2	0.74	21	14	4073.44	3.60996	442152	5.64557	1.33	0	12.29	5.46	3.54	7.62	2881.2	3.45957	154.8	2.18977	1.02702e+06	6.01158	87.88	1.94389	2.926e+06	6.46628	15699.5	4.19589	3.46	4420.46
0	78	20	1	20	1	6	2	28.08	0.04	0.7	0.154902	14	23.06	2.88	8.2	4.3	48	109	138	1	2.66	25.6	1.81	24	27	4581.14	3.66097	263803	5.42128	0.56	0	0	13.51	5.19	6.19	29259.2	4.46626	143.29	2.15622	1.05449e+06	6.02304	86.25	1.93576	3.6932e+06	6.5674	7030.56	3.84699	0	9846.1
1	76	17	1	13	1	6	2	25.07	0.5	0.7	0.154902	15	23.61	2.31	6.5	4.1	43	91	77	1	0.34	15.3	0.61	13	10	1656.31	3.21914	288968	5.46085	0	0	0	10.83	3.53	12.06	9291.46	3.96808	261.42	2.41734	972789	5.98802	59.56	1.77495	6.53876e+06	6.8155	12640.7	4.10177	0.89	987.87
0	71	22	1	12	2	6	2	26.23	0.04	0.2	0.69897	12	23.57	2.51	8.3	4.1	36	84	136	1	0.69	113	11.08	21	16	21331.1	4.32901	417221	5.62037	1.87	0	0	53.19	2.67	8.6	3.82378e+06	6.58249	220.5	2.34341	2.30445e+06	6.36257	20.33	1.30814	1.39278e+07	7.14388	46796.1	4.67021	15.12	5868.77
0	73	20	1	20	1	6	2	23.74	0.2	0.5	0.30103	13	23.55	2.32	7.6	3.8	41	81	71	1	1.2	27.6	1.62	16	38	2942.04	3.46865	195861	5.29195	3.34	4.22	0	11.07	2.45	6.76	6451.73	3.80968	330.26	2.51886	1.69581e+06	6.22938	35.59	1.55133	9.346e+06	6.97063	26660.4	4.42587	29.88	7568.58
0	77	15	1	5	2	6	2	24.85	0.4	0.7	0.154902	15	24.03	3.11	7.4	4.8	80	81	30	0	1.38	44.9	6.08	12	10	14915.4	4.17364	641570	5.80724	0.94	0	5.8	10.32	2.02	9.21	7070.5	3.84945	203.57	2.30871	847534	5.92816	23.36	1.36847	1.53591e+07	7.18636	19815.7	4.29701	33.61	1452.76
0	79	30	1	10	2	6	2	27.78	0.4	1	0	16	23.2	2.98	8.2	4.6	41	136	124	0	0.34	14.3	0.64	18	21	1467.08	3.16645	278346	5.44458	0	0	0	12.49	0	7.37	9013.41	3.95489	39.5	1.5966	884843	5.94687	73.02	1.86344	4.84449e+06	6.68525	4508.89	3.65407	11.85	638.8
[truncated: 20 more columns]
